# Supplementary material for: Towards the “Eldorado” of pKa Determination: A Reliable and Rapid DFT Model
Source: Molecules. 2024 Mar 12;29(6):1255. doi: 10.3390/molecules29061255 (PMC10974196; doi:10.3390/molecules29061255)
Supplement: Supplementary file 1 [file molecules-29-01255-s001.zip]

Archive with 1 entries (1 files):
- molecules-2873960-supplementary.pdf
